# Supplementary material for: Use of molecular markers in identification and characterization of resistance to rice blast in India
Source: PLoS One. 2017 Apr 26;12(4):e0176236. doi: 10.1371/journal.pone.0176236 (PMC5405977; doi:10.1371/journal.pone.0176236)
Supplement: S1 Table — (XLSX) [file pone.0176236.s003.xlsx]

## Sheet: S1 table
S1 Table: SNPs, STS and SSR markers associated with (number) blast resistance genes, gene frequency, gene diversity and PIC value in NRRI released varieties and their reaction to leaf blast in uniform blast nursery.
S.N.	NRRI released	Pib	Piz	Piz-t	Pik	Pik-p	Pi54	Pi9	Pi9	Pi9	Pi2	Pi2	Pi2	Pita/Pita2	Pita/Pita2	Pi1	Pi5	Pikm	No. of gene	Highest score (0-9)
	Primer	Pb28	Z56592	Zt56591	K39512	K3957	Pikh	195R-1	Pi9-Pro	Pi9-i	Pi2GM	Pi2-i	2 LRR	Pita3	YL155/YL87	RM1233	40N23R	k2167
1	Satya Krishna	1	1	0	1	0	0	0	0	0	1	0	0	0	0	0	0	0	4	1
2	Kamesh	1	1	0	1	0	0	0	0	0	1	0	0	0	0	0	0	0	4	7
3	Improved Lalat	1	1	0	1	0	1	1	0	0	1	0	0	1	1	0	0	1	9	5
4	Radhi	1	1	0	1	0	1	0	0	0	1	0	0	1	1	0	1	1	9	5
5	Luna Sankhi	1	1	1	1	0	0	0	0	0	1	0	0	1	1	0	0	0	7	6
6	Phalguni	1	1	0	1	0	0	0	0	0	1	0	0	0	0	0	0	0	4	7
7	Satyabhama	1	1	0	1	0	1	0	0	0	1	0	0	0	0	1	0	1	7	3
8	Chandan	1	1	0	1	0	0	0	0	0	1	0	0	0	0	0	0	0	4	2
9	Improved Tapaswini	1	1	0	1	0	1	0	0	0	1	0	0	1	1	0	0	1	8	8
10	Saket-4	1	1	1	1	1	1	0	0	0	1	0	0	0	0	1	0	1	9	8
11	HUE	1	1	1	1	0	0	0	0	0	1	1	0	1	1	0	0	1	8	5
12	Luna Sampad	1	0	0	1	0	1	1	0	0	1	0	0	0	0	1	1	1	8	6
13	Maudamani	1	1	1	1	1	1	0	0	0	1	0	0	0	0	1	1	0	9	7
14	Poorna Bhog	1	1	0	1	0	0	0	0	0	1	0	0	0	0	0	0	0	4	7
15	Geetanjali	1	1	0	1	0	0	0	0	0	1	0	0	0	0	0	0	0	4	4
16	Virender	1	1	0	1	0	1	0	0	0	1	0	0	0	0	1	0	0	6	6
17	Chandrama	1	1	0	1	0	0	0	0	0	1	0	0	0	0	0	1	1	6	1
18	Kalinga-II	1	1	1	1	1	0	1	0	0	1	0	0	0	0	0	0	0	7	8
19	Naveen	1	1	1	1	0	1	0	0	0	1	0	0	0	0	0	0	1	7	5
20	Shaktiman	1	1	0	1	0	0	0	0	0	1	0	0	0	0	0	0	0	4	5
21	Tapaswini	1	1	0	1	0	1	0	0	0	1	0	0	0	0	1	0	1	7	8
22	Abhishek	1	1	1	1	0	1	0	0	0	1	0	0	0	0	0	1	1	8	1
23	Anjali	1	1	1	1	0	1	0	0	0	1	0	0	0	0	1	0	0	7	6
24	Kalinga-I	1	1	0	1	0	0	0	0	0	1	0	0	0	0	0	0	0	4	5
25	Ratna	1	1	1	1	1	0	0	0	0	1	0	0	0	0	0	0	0	6	9
26	Pyari	1	1	0	1	0	1	0	0	0	1	0	0	0	0	0	0	1	6	4
27	CR Dhan 205	1	1	1	1	1	1	0	0	0	1	0	0	0	0	0	1	1	9	1
28	CR Dhan 303	1	1	1	1	0	1	0	0	0	1	0	0	0	0	0	0	0	6	6
29	CR Dhan 202	1	1	0	1	0	1	0	0	0	1	0	0	0	0	0	1	1	7	2
30	CR Dhan 304	1	1	1	1	0	1	0	0	0	1	0	0	0	0	1	0	1	8	7
31	CR Dhan 305	1	1	1	1	0	1	0	0	0	1	0	0	0	0	0	0	1	7	4
32	CR Dhan 306	1	1	1	1	1	1	0	0	0	1	0	0	0	0	1	0	0	8	7
33	CR Dhan 201	1	1	1	1	1	1	0	0	0	1	0	0	1	1	1	1	0	11	6
34	CR Dhan 204	1	1	0	1	1	1	0	0	0	1	0	0	0	0	0	0	1	7	1
35	CR Dhan 601	1	1	0	1	1	0	0	0	0	1	0	0	1	1	0	0	0	7	5
36	Khitish	1	1	1	1	1	1	0	0	0	1	0	0	1	1	0	0	1	10	7
37	Sattari	1	1	1	1	1	0	0	0	0	1	0	0	0	0	0	0	0	6	7
38	Heera	1	1	1	1	1	0	0	0	0	1	0	0	0	0	0	0	0	6	7
39	Sahbhagidhan	1	1	1	1	1	1	0	0	0	1	0	0	0	0	0	1	1	9	1
40	Sarasa	1	1	0	1	0	0	1	0	1	1	0	0	0	0	0	1	0	6	0
41	Indira	1	1	0	1	1	0	0	0	0	1	0	0	0	0	0	0	0	5	8
42	Hazaridhan	1	1	0	1	1	1	0	0	0	1	0	0	0	0	1	0	0	7	5
43	Kalyani-II	1	1	1	1	1	0	0	0	0	1	0	0	0	0	0	0	0	6	7
44	Udaya	1	1	1	1	1	0	0	0	0	1	0	0	1	1	0	0	0	8	8
45	Supriya	1	1	1	1	1	1	0	0	1	1	0	0	0	0	0	0	0	8	6
46	Annada	1	1	0	1	0	1	0	0	0	1	0	0	0	0	0	0	0	5	6
47	Sonamani	1	1	0	1	1	0	0	0	0	1	0	0	0	1	0	1	0	7	9
48	Hanseswari	1	1	0	1	0	1	0	0	0	1	0	0	1	1	1	1	0	9	8
49	CR Dhan 300	1	1	0	1	0	1	0	0	0	1	0	0	0	0	0	0	1	6	2
50	Jalamani	1	0	0	1	0	0	1	0	0	1	0	0	0	0	0	0	0	4	2
51	Nua Chinikamini	1	1	1	1	0	1	0	0	0	1	1	0	0	0	0	1	0	7	6
52	Sumit	1	1	1	1	0	1	0	0	0	1	0	0	1	1	0	1	0	9	2
53	Nua Dhusara	1	1	1	1	0	1	0	0	0	1	0	0	0	0	0	1	0	7	5
54	Nua Kalajeera	1	1	1	1	1	1	0	0	0	1	0	0	0	0	0	1	1	9	5
55	CR Dhan 907	1	0	1	1	0	0	1	0	0	1	0	0	0	0	0	0	1	6	6
56	CR Dhan 701	1	1	1	1	0	1	0	0	0	1	0	0	1	1	0	0	0	8	5
57	Moti	1	1	1	1	1	1	0	0	0	1	0	0	1	1	0	0	1	10	9
58	Rajalaxmi	1	1	1	1	0	1	0	0	0	1	0	0	1	1	0	0	0	8	5
59	Ketekijoha	1	1	1	0	0	1	0	0	0	1	1	0	0	0	0	1	0	6	5
60	Dharitri	1	1	0	1	0	1	0	0	0	1	0	0	1	1	0	1	1	9	8
61	Luna Barial	1	1	1	1	1	1	0	0	0	1	0	0	1	1	0	1	1	11	5
62	Jayanti Dhan	1	1	1	1	1	1	0	0	0	1	0	0	0	0	1	1	0	9	2
63	CR Dhan 501	1	1	1	1	0	1	1	0	0	1	0	0	0	0	1	0	0	8	8
64	CR Dhan 500	1	0	0	1	1	1	1	0	0	1	0	0	0	0	1	1	1	9	5
65	Panidhan	1	1	1	1	1	1	1	0	0	1	0	0	0	0	0	0	1	9	1
66	Padmini	1	1	1	1	0	1	0	0	0	1	0	0	1	1	0	0	1	9	6
67	CR 1014	1	1	1	1	0	1	0	0	0	1	0	0	1	1	0	0	1	9	7
68	Sarala	1	1	1	1	1	1	0	0	0	1	0	0	1	1	0	0	1	10	7
69	Gayatri	1	1	1	1	0	1	0	0	0	1	0	0	1	1	0	1	1	10	7
70	Varshadhan	1	0	1	1	0	1	1	0	0	1	0	0	0	0	1	0	0	7	7
71	Savitri	1	1	1	1	1	0	1	0	0	1	0	0	0	0	0	1	1	9	1
72	Durga	1	1	0	1	0	1	0	0	0	1	0	0	1	1	0	0	1	8	6
73	Reeta	1	1	1	1	0	1	0	0	0	1	0	0	1	1	1	0	0	9	1
74	Luna Suvarna	1	0	0	1	0	1	1	0	0	1	0	0	0	0	1	1	0	7	5
75	Samalei	1	1	0	1	0	1	1	0	1	1	0	0	0	0	0	0	1	7	1
76	Utkalprabha	1	1	0	1	1	1	0	0	0	1	0	0	1	1	0	0	1	9	6
77	Pooja	1	1	1	1	0	1	1	0	0	1	0	0	1	1	0	0	1	10	7
78	Ajay	1	1	1	1	0	1	0	0	0	1	0	0	1	1	0	0	0	8	5
79	Swarna sub-1	1	1	1	1	1	1	0	0	0	1	0	0	1	1	1	1	1	12	6
80	Lunishree	1	0	0	0	0	1	1	0	0	1	0	0	0	0	1	1	1	7	1
		80	73	45	78	29	56	15	0	3	80	3	0	26	26	20	26	38
	No. of gene	80	73	45	78	29	56	15	0	3	80	3	0	26	26	20	26	38
	Gene frequency	100	91.25	56.25	97.5	36.25	70	18.75	0	3.75	100	3.75	0	32.5	32.5	25	32.5	47.5
	Gene diversity	0	0.16	0.49	0.05	0.46	0.42	0.3	0	0.07	0	0.07	0	0.43	0.44	0.37	0.44	0.49
	Polymorphism Information Content	0	0.15	0.37	0.05	0.35	0.33	0.26	0	0.07	0	0.07	0	0.34	0.35	0.3	0.34	0.19
