# Supplementary material for: Use of molecular markers in identification and characterization of resistance to rice blast in India
Source: PLoS One. 2017 Apr 26;12(4):e0176236. doi: 10.1371/journal.pone.0176236 (PMC5405977; doi:10.1371/journal.pone.0176236)
Supplement: S2 Table — (XLSX) [file pone.0176236.s004.xlsx]

## Sheet: S2 table
S2 table. Clustering pattern of NRVs based on gene based PCR amplification
	Major cluster	Sub-cluster	No. of NRVs	Disease reaction	Average No. of resistance genes	Resistant genotypes	% Resistant genotypes	Varieties names
				mean± SE	mean ± SE
	Cluster I	IA1	19	5.63 ± 0.61	5.05 ± 0.25	4	21.0526	Satya Krishna, Kamesh, Phalguni, Chandan, Poorna bhog, Geetanjali, Shaktiman, Kalinga-I, Indira, Annada, Kalinga-II, Ratna, Sattari, Heera, Kalyani-II, Sonamani, Jalamani, Sarasa and CR Dhan 907
		IA2	28	4.14 ± 0.49	7.57 ± 0.20	12	42.8571	Satyabhama, Tapaswini, Virender, Pyari, CR Dhan 300, CR Dhan 204, Chandrama, CR Dhan 202, Samalei, Naveen, CR Dhan 305, Abhishek, CR Dhan 205, Sahbhagidhan, Nua Kalajeera, Panidhan, Savitri, Saket-4, CR Dhan 304, Anjali, CR Dhan 303, Maudamani, Jayanti Dhan, CR Dhan 306, Hazaridhan, CR Dhan 501, Varshadhan and Supriya
		IA3	3	5.33 ± 0.33	6.66 ± 0.33	0	0	Nua Chinikamini, Nua Dhusara and Ketekijoha
		IB1	23	5.86 ± 0.38	8.82 ± 0.21	2	8.69565	Improved Lalat, Improved Tapaswini, Durga, Padmini, CR 1014, Pooja, Radhi, Dharitri, Gayatri, Khitish, Moti, Sarala, Luna Barial, Utkalprabha, Luna Sankhi, Udaya, CR Dhan 601, Sumit, CR Dhan 701, Rajalaxmi, Ajay, Reeta and HUE
		IB2	3	6.66 ± 0.66	10.66 ± 0.88	0	0	CR Dhan 201, Swarna sub-1 and Hanseswari
	Cluster II		4	4.25 ± 1.10	7.75 ± 0.47	1	25	Luna Sampad, Luna Suvarna, CR Dhan 500 and Lunishree
	Mean		80			19	23.75
	IA
