# Supplementary material for: Use of molecular markers in identification and characterization of resistance to rice blast in India
Source: PLoS One. 2017 Apr 26;12(4):e0176236. doi: 10.1371/journal.pone.0176236 (PMC5405977; doi:10.1371/journal.pone.0176236)
Supplement: S3 Table — (XLSX) [file pone.0176236.s005.xlsx]

## Sheet: S3 table
	S3 Table. Population structure group of 80 NRVs based on inferred ancestry values.
	Sl No.	NRVs	Inferred Ancestry		Structure group	Group based on blast Score
			Q1	Q2
	1	Improved Lalat	0.96	0.04	G1	MR
	2	Radhi	0.992	0.008	G1	MR
	3	Luna Sankhi	0.989	0.011	G1	SS
	4	Improved Tapaswini	0.992	0.008	G1	SS
	5	HUE	0.99	0.01	G1	MR
	6	CR Dhan 201	0.99	0.01	G1	SS
	7	CR Dhan 601	0.983	0.017	G1	MR
	8	Khitish	0.994	0.006	G1	SS
	9	Udaya	0.989	0.011	G1	SS
	10	Hanseswari	0.985	0.015	G1	SS
	11	Sumit	0.994	0.006	G1	HR
	12	CR Dhan 701	0.994	0.006	G1	MR
	13	Moti	0.994	0.006	G1	SS
	14	Rajalaxmi	0.994	0.006	G1	MR
	15	Dharitri	0.992	0.008	G1	SS
	16	Luna Barial	0.993	0.007	G1	MR
	17	Padmini	0.994	0.006	G1	SS
	18	CR 1014	0.994	0.006	G1	SS
	19	Sarala	0.994	0.006	G1	SS
	20	Gayatri	0.994	0.006	G1	SS
	21	Durga	0.992	0.008	G1	SS
	22	Reeta	0.991	0.009	G1	HR
	23	Utkalprabha	0.992	0.008	G1	SS
	24	Pooja	0.973	0.027	G1	SS
	25	Ajay	0.994	0.006	G1	MR
	26	Swarna sub-1	0.989	0.011	G1	SS
	27	Satya Krishna	0.008	0.992	G2	HR
	28	Kamesh	0.007	0.993	G2	SS
	29	Phalguni	0.008	0.992	G2	SS
	30	Satyabhama	0.009	0.991	G2	HR
	31	Chandan	0.008	0.992	G2	HR
	32	Saket-4	0.012	0.988	G2	SS
	33	Luna Sampad	0.005	0.995	G2	SS
	34	Maudamani	0.011	0.989	G2	SS
	35	PoornaBhog	0.008	0.992	G2	SS
	36	Geetanjali	0.008	0.992	G2	MR
	37	Virender	0.008	0.992	G2	SS
	38	Chandrama	0.008	0.992	G2	HR
	39	Kalinga-II	0.007	0.993	G2	SS
	40	Naveen	0.018	0.982	G2	MR
	41	Shaktiman	0.008	0.992	G2	MR
	42	Tapaswini	0.008	0.992	G2	SS
	43	Abhishek	0.017	0.983	G2	HR
	44	Anjali	0.012	0.988	G2	SS
	45	Kalinga-I	0.008	0.992	G2	MR
	46	Ratna	0.01	0.99	G2	SS
	47	Pyari	0.012	0.988	G2	MR
	48	CR Dhan 205	0.017	0.983	G2	HR
	49	CR Dhan 303	0.017	0.983	G2	SS
	50	CR Dhan 202	0.011	0.989	G2	HR
	51	CR Dhan 304	0.012	0.988	G2	SS
	52	CR Dhan 305	0.017	0.983	G2	MR
	53	CR Dhan 306	0.011	0.989	G2	SS
	54	CR Dhan 204	0.012	0.988	G2	HR
	55	Sattari	0.01	0.99	G2	SS
	56	Heera	0.01	0.99	G2	SS
	57	Sahbhagidhan	0.017	0.983	G2	HR
	58	Sarasa	0.006	0.994	G2	HR
	59	Indira	0.007	0.993	G2	SS
	60	Hazaridhan	0.008	0.992	G2	MR
	61	Kalyani-II	0.011	0.989	G2	SS
	62	Supriya	0.017	0.983	G2	SS
	63	Annada	0.011	0.989	G2	SS
	64	CR Dhan 300	0.012	0.988	G2	HR
	65	Jalamani	0.004	0.996	G2	HR
	66	NuaChinikamini	0.017	0.983	G2	SS
	67	NuaDhusara	0.017	0.983	G2	MR
	68	NuaKalajeera	0.016	0.984	G2	MR
	69	CR Dhan 907	0.005	0.995	G2	SS
	70	Ketekijoha	0.01	0.99	G2	MR
	71	Jayanti Dhan	0.011	0.989	G2	HR
	72	CR Dhan 501	0.008	0.992	G2	SS
	73	CR Dhan 500	0.004	0.996	G2	MR
	74	Panidhan	0.01	0.99	G2	HR
	75	Varshadhan	0.005	0.995	G2	SS
	76	Savitri	0.007	0.993	G2	HR
	77	Luna Suvarna	0.004	0.996	G2	MR
	78	Samalei	0.007	0.993	G2	HR
	79	Lunishree	0.004	0.996	G2	HR
	80	Sonamani	0.61	0.39	AD	SS
