# Supplementary material for: Use of molecular markers in identification and characterization of resistance to rice blast in India
Source: PLoS One. 2017 Apr 26;12(4):e0176236. doi: 10.1371/journal.pone.0176236 (PMC5405977; doi:10.1371/journal.pone.0176236)
Supplement: S4 Table — (XLSX) [file pone.0176236.s006.xlsx]

## Sheet: S4 table
	S4 Table. Detailed information of rice varieties released by National Rice Research Instititue, Cuttack.
	S.N.	NRRI ( Formerly CRRI) released variety	Ecology	Year of release	Disease reaction	Released by cvrc/svrc	Duration	Grain type	Reaction to diseases and pests and special characters
	1	Satya Krishna	Irrigated	2008	1	Orissa	135	LS	R- NBl, ShR; MR-SB, GM, WM, 5.2 t/ha
	2	Kamesh	Upland	2008	7	CVRC (Jharkhand and Maharastra)	110	SB	Drought tolerant, MR-BL,BS,WBPH,SB,LF, R-GM,3.0 -3.5 t/ha
	3	Improved Lalat	Irrigated	2012	5	Orissa	130	LS	R- BLB, gall midge and MR- stem borer, 4.5 to 5.0 t/ha.
	4	Radhi	Irrigated	1996	5	Orissa	120	LB	Tall plant type. Field tol. to major pests and diseases. 4.5 t/ha
	5	Luna Sankhi	Coastal Saline	2012	6	Odisha	110	MS	MR-BL and ShB,, 4.6 t/ha
	6	Phalguni	Irrigated	2010	7	Orissa	117	LS	105 cm , R- BL, MR-ShR, RTD, BS, ShBl, YSB, WBPH, BPH, GLH, R- GM, LF, 4.0 -4.5 t/ha in Kharif 5.0 – 6.0 in Rabi
	7	Satyabhama	Upland	2012	3	Odisha	110	MS	100-105 cm, R-SB, LF, 2.3 t/ha.- 4.7 t/ha
	8	Chandan	Boro	2008	2	CVRC(Orissa, Assam)	125 Irrig, 145 Boro	MS	MR-SB, BPH, BL, BLB, ShBl, 6.1t/ha
	9	Improved Tapaswini	Irrigated	2012	8	Odisha	130	SB	R-BLB, BPH, YSB, WBPH and MR- stem borer, 4.0 to 5.0 t/ha.
	10	Saket-4	Irrigated	1971	8	Uttar Pradesh	115	LS	MR-BLB, GLH, SB,6 t/ha
	11	HUE	Irrigated	2012	5	Odisha	135	LS	. R- gall midge and MR- sheath rot, 4.5 to 5.5 t/ha
	12	Luna Sampad	Coastal Saline	2010	6	coastal districts of Orissa	140	SB	R- Blast, Tolerant-SB, BPH, LF; 3.6-4.2 t/ha
	13	Maudamani	Irrigated	2014	7	Odisha	135	SB	110 cm,MR-LB,BS ShR,SB, LF GY -4.8 t/ha
	14	Poorna Bhog	Shallow low land	2012	7	Odisha	140	LS	100 cm, R-NBL, GM and MR- ShR and SB.4.5-5 t/ha,
	15	Geetanjali	Irrigated	2006	4	Orissa	130	LS	semi-dwarf;R-NB, MR-GM,4.5 t/ha
	16	Virender	Upland	2006	6	CVRC (Orissa, Gujarat)	95	SB	R-BS, GM, MR- BL , 2.75 t/ha
	17	Chandrama	Irrigated	2006	1	Assam	130(Irrig)170 (Boro)	SB	SB; R-Blast,MR-BLB,RTV,ShBl,SB,BPH,WBPH,GM, 15 d dormancy,
	18	Kalinga-II	Irrigated	1973	8	Orissa	100	LB	Sus. to all diseases
	19	Naveen	Irrigated	2006	5	Orissa, Tripura	120	MB	105 cm;R-BL,; 5.0-5.5t/ha
	20	Shaktiman	Irrigated	1990	5	Orissa	120	SB	R- BLB, GLH,GM 4 t/ha
	21	Tapaswini	Irrigated	1996	8	Orissa	135	MS	MS; Res. to BLB, WBPH,%.5 t/ha
	22	Abhishek	Irrigated	2006	1	CVRC(UP, Bihar, Jharkhand, Assam)	125	SB	SB; Semi dwarf (95-110 cm), R-BL,; MR- BS,GM ; 4.5-5.0 t/ha
	23	Anjali	Upland	2002	6	CVRC (UP, Bihar, Jharkhand, Assam, Tripura)	95	SB	MR-BL, BS, SB, WBPH, GM, LF, 3 t/ha
	24	Kalinga-I	Irrigated	1973	5	Orissa	105	LB	Sus. to all diseases
	25	Ratna	Irrigated	1970	9	CVRC	125	LS	MR-BL, SB, 5.75 t/ha
	26	Pyari	Aerobic	2012	4	Odisha	115-120	SB	MR-BL, NBL, BS, SB, GM and LF,4.5 t/ha
	27	CR Dhan 205	Aerobic	2014	1	Tamil Nadu, Gujarat, Odisha, Madya Pradesh, Punjab	110	SB	Leaf Blast, Brown Spot, Sheath Rot, Stem Borer, Leaf Folder, GY- 3.7-4.5 t/ha
	28	CR Dhan 303	irrigated	2014	6	CVRC(MP, UP, Odisha)	125	SB	115 cm height, MR- BL, NBL, ShR and RTV, 5.0 t/ha
	29	CR Dhan 202	Aerobic	2014	2	CVRC(Jharkhand and Odisha)	115	LB;	MR- LB, BS,ShR, SB, LF, WM, 3.7-4.5 t/ha
	30	CR Dhan 304	irrigated	2014	7	CVRC(Odisha and West Bengal)	130	SB	SB; R- GM , 5.0 t/ha
	31	CR Dhan 305	irrigated	2014	4	CVRC(Jharkhand,Maharashtra and Andhra Pradesh)	125	SB	LS; MR- leaf blast, BPH and WBPH, 4.8 t/ha
	32	CR Dhan 306	irrigated	2014	7	Madhya Pradesh, Bihar, Puducherry	120-125	SB	MR-Brown Spot, Stem Borer, Leaf folder, WBPHGY-6.0-6.4 t/ha
	33	CR Dhan 201	Aerobic	2014	6	CVRC(Chhattisgarh and Bihar)	118	LS	MR-LB,ShR, SB, LF, WM, 3.8,4.0 t/ha
	34	CR Dhan 204	Aerobic	2014	1	Jharkhand and Tamil Nadu	120	LB	It has moderate resistance to leaf blast and good grain quality characteristics 4.8-5.6
	35	CR Dhan 601	Boro	2010	5	CVRC(Orissa, WB and Assam)	160	MS	R- BL, RTV; MR-BS, ShR, SB, GLH, LF, Tolerant to Cold; 5.6 t/ha
	36	Khitish	Irrigated	1982	7	West Bengal	120	LS	Suitable for dry season, 5.5 t/ha
	37	Sattari	Upland	1980	7	CVRC)Orissa and West Bengal)	70	SB	Dwarf (65-70 cm), escapes diseases and pests, 2.5t/ha.
	38	Heera	Upland	1988 / 1991	7	Orissa	68	LB;	LB; R- GM. Dwarf (70-75 cm), Yield: 2.5-3.5 t/ha.
	39	Sahbhagidhan	Upland	2009	1	CVRC(Orissa and Jharkhand)	105	LB;	Tolerant to drought. Res to leaf blast, mod. res to brown spot, sheath rot, SB and leaf folder, 3.5-4 t/ha
	40	Sarasa	Irrigated	1985	0	Orissa	120	LS	R-GM, MR-RTV,BPH,WBPH, 3.8 t/ha
	41	Indira	Irrigated	1980	8	Orissa	125	MS	MR-BL,BLB,SB, 4.8 t/ha
	42	Hazaridhan	Upland	2004	5	Jharkhand	120	LS	LS; R - Blast ; MR- BLB, 3.7 t/ha
	43	Kalyani-II	Upland	1988	7	Orissa	62	MS	R-BL, 2.5 t/ha
	44	Udaya	Irrigated	1985	8	Orissa	135	LB;	Semi dwarf (100 cm), R-BL,BPH, WBPH, GM, GLH, MR- RTV; 4.8-5.5 t/ha.
	45	Supriya	Irrigated	1973	6	Orissa	125	MS	MR-BLB,SB
	46	Annada	Upland	1987	6	CVRC(Orissa, Madhya Pradesh, Manipur,Meghalaya, Nagaland, and Goa)	110-112	SB	MR-BL, SB, 4.75 t/ha
	47	Sonamani	Coastal Saline	1996	9	Orissa	155	LB;	Sus. to YSB, 4.5 t/ha
	48	Hanseswari	Medium deep waterlogged	2008	8	Orissa	150	SB	MR- Blast, 3.0 t/ha
	49	CR Dhan 300	Irrigated	2013	2	CVRC(Maharashtra Gujarat Odisha, Bihar)	140	LS	R- LF, MR-LB, NBL, ShR and SB, 5.0-5.5t/ha
	50	Jalamani	Deep Water	2012	2	Odisha	160	MS	MS; tall, . MR- LF, GLH, BL, NBL, BS, GM, SB,4.6 t/ha
	51	Nua Chinikamini	Shallow low land	2010	6	Orissa	145-150	SB	140 cm, R- ShR, RTV,NBL,GM,MR- SB 3.5 t/ha
	52	Sumit	Shallow low land	2012	2	Odisha	145	LB;	108-115 cm, , R-LB, SB, LF, 5.2 t/ha
	53	Nua Dhusara	Shallow low land	2008	5	Orissa	150	SM	aromatic; R-NB, ShR, RTV; MR-GM Photosensitive, 3.0 t/ha
	54	Nua Kalajeera	Shallow low land	2008	5	Orissa	150	SB	Black husk, Aromatic; Photosensitive, R- YSB, MR-BL, ShR , 2.8 t/ha
	55	CR Dhan 907	Irrigated	2013	6	CVRC(ChhatisgarhG, Odisha, Andhra Pradesh, Gujarat)	150	MS	R-NBL, GM and MR- ShR and SB, 4.0-4.5 t/ha
	56	CR Dhan 701	Shallow low land	2010	5	Bihar & Gujarat	142	MS	MR-RTD, ShB, BS, 6.0 t/ha
	57	Moti	Shallow low land	1988	9	Orissa	145	LS	Tall (115-120 cm), R-BL,RTV,GLH, 4.0-4.5 t/ha
	58	Rajalaxmi	Irrigated	2006	5	CVRC(Orissa, Assam)	135	LS	MR- SB, 5.85 t/ha
	59	Ketekijoha	Shallow low land	2006	5	Orissa	145	MS	MR- BLB,ShBl,SB,GM, 3.5 t/ha
	60	Dharitri	Shallow low land	1988	8	CVRC(West Bengal Orissa, Assam, Tripura and Madhya Pradesh)	145-160	SB	SB; Semi dwarf (105-110 cm);MR-BL,BLB,SB,GM, Yield: 3.75-4.5 t/ha.
	61	Luna Barial	Coastal Saline	2012	5	Odisha	150	SB	120 cm, MR-BL, LF and ShB, 4.1 t/ha
	62	Jayanti Dhan	Deep Water	2012	2	Odisha	160	MS	MS; MR- BL, NBL , ShB, SHR, RTV and GM1 R- SB, LF, 4.6 t/ha
	63	CR Dhan 501	Medium deep	2010	8	CVRC(UP, Assam)	152	LB;	LB; 135 cm, R- Neck blast, 3.4.t/ha
	64	CR Dhan 500	Deep Water	2011	5	CVRC(Odisha, UP)	160	MS	MS; MR- BL , NBL, BS, GM 1&5, SB, R- LF, 3.5 t/ha
	65	Panidhan	Medium deep waterlogged	1988	1	Orissa	170	MS	Field tol. to major pests and diseases, 3.5-4.0 t/ha
	66	Padmini	Shallow low land	1988	6	Orissa	145	MS	super fine, moderately tolerant to lodging, R-BLB, 3.5-4 t/ha
	67	CR 1014	Medium deep waterlogged	1988	7	Orissa	155	MS	Tall, MR to Sh Bl, field tol. to all other pest and diseases, 3.5-4.0 t/ha
	68	Sarala	Medium deep waterlogged	2000	7	Orissa	150	MS	MS; non-lodging,Photosensitive, 4.75 t/ha
	69	Gayatri	Medium deep waterlogged	1988	7	Orissa	155	SB	SB; Semi dwarf (100 cm), MR- BLB, MR-Blast & GM; Yield: 4.0-6.0 t/ha.
	70	Varshadhan	Medium deep waterlogged	2006	7	Orissa	160	LB;	LB; Plant height –150 cm, stiff straw for water logging situation ,MR-NBL, BLB, ShR, 3.5-4.0 t/ha
	71	Savitri	Shallow low land	1982	1	CVRC(Orissa and Tamil Nadu)	150-155	SB	Semi-dwarf (110-120 cm), MR-BL, ShBl, 3.8 t/ha
	72	Durga	Medium Deep	2000	6	Orissa	155	MB	MB; Resistant to RTD and suitable for late planting, 4.3 t/ha
	73	Reeta	Shallow low land	2010	1	Orissa	150	MS	110cm, R- LBt; MR- NB, BSt, Sh B, Sh R R- SB, LBl and leaf folder,5.5 t/ha
	74	Luna Suvarna	Coastal Saline	2010	5	Coastal districts of Orissa	150	MS	MS; 135 cm, R- BL, Tolerant- SB, BPH and LF, 3.5-4.0 t/ha
	75	Samalei	Shallow low land	1980	1	Orissa	150	LS	Tall (130 cm),R-GM & blast; 4.0-5.0t/ha.
	76	Utkalprabha	Medium deep waterlogged	1983	6	Orissa	155	MS	Tall, field tol. to major pest and diseases , 4.0 t/ha.
	77	Pooja	Shallow rainfed lowland	1999	7	CVRC(Orissa, Assam, MP, Trip., WB)	150	MS	MS; R-Bl, Field tol. to major pests and diseases,4.5 t/ha
	78	Ajay (hybrid)	Irrigated	2006	5	Orissa	130	LS	MR-BL,
	79	Swarna sub-1	Shallow lowland	2009	6	Orissa	145	MS	Tolerant to complete submergence between 15-17 days, 5.2 t/ha
	80	Lunishree	Coastal Saline	1992	1	Orissa	145	LS	Field tol. to major pests and diseases, Tol. to salinity 4.75 t/ha
	Grain: LS - Long Slender MB -Medium Bold, MS -Medium Slender, SB-Short Bold, MB-Medium Bold; Resistance: BL-Blast, NBL- Neck blast, BLB - Bacterial Leaf Blight, BPH - Brown Plant Hopper, BS -Brown Spot, GB -Gundhi Bug, GM -Gall Midge, GLH - Green Leaf Hopper LF -Leaf Folder RTV -Rice Tungro Virus, SB -Stem Borer Sh.B - Sheath Blight, Sh.R -Sheath Rot, WBPH - White Back Plant Hopper, SB -Stem Bore…
